# Supplementary material for: Factors Associated with the 30-Day and 1-Year Smoking Abstinence of Women in Korea: The Effect of Nicotine Dependency, Self-Efficacy, and Mental Illness
Source: Int J Environ Res Public Health. 2021 Oct 24;18(21):11171. doi: 10.3390/ijerph182111171 (PMC8583369; doi:10.3390/ijerph182111171)
Supplement: Supplementary file 1 [file ijerph-18-11171-s001.zip]

Archive with 1 entries (1 files):
- ijerph-1398687-supplementary.pdf
